# Supplementary material for: Carotid ultrasound is useful for the cardiovascular risk stratification in patients with hidradenitis suppurativa
Source: PLoS One. 2018 Jan 4;13(1):e0190568. doi: 10.1371/journal.pone.0190568 (PMC5754122; doi:10.1371/journal.pone.0190568)
Supplement: S1 File — (XLSX) [file pone.0190568.s001.xlsx]

## Sheet: HSA_Framingham
Sex	Age	DisA	W	Tobac	DM	HTA	PAS	PAD	AntiHTA	DLP	Tchol	HDL	LDL	TG	VSG	PCR	PGA3	IMT	Plaque	Framingham	FH_ECV
0	30	12	62.6	1	0	0	110	70	0	0	132	53	70	43	6	0	0	0.5	0	1	0
0	30	11	64.3	0	0	0	119	73	0	0	225	50	159	81	16	0.4	0	0.5	0	1.4	0
0	31	5	96.1	0	0	0	130	85	0	0	183	44	121	90	2	0.3	0	0.5	0	1.6	0
0	31	6	55.9	1	0	0	116	74	0	0	215	42	130	213	2	0.1	0	0.6	0	2.5	0
0	31	17	111.4	1	0	0	142	89	0	0	158	58	81	93	24	1.5	1	0.5	0	2.4	0
1	32	10	101.7	1	0	0	134	69	0	0	204	56	138	52	4	0.1	0	0.5	0	4.1	0
0	32	2	63.4	0	0	0	113	78	0	0	168	62	97	45	21	0.1	0	0.5	0	0.9	0
1	33	7	81.7	1	0	0	129	82	0	0	169	31	87	253	2	0	1	0.5	0	5.8	0
1	34	19	95.5	1	0	0	130	84	0	0	172	41	103	141	2	0.3	1	0.7	0	5.1	0
0	34	9	97.6	0	0	1	150	100	0	0	180	44	94	210	28	1	1	0.5	0	2.9	0
1	35	2	83.8	0	0	1	166	94	0	0	209	66	127	80	2	0.5	1	0.6	0	3.8	0
0	35	4	96.9	1	0	0	125	80	0	1	221	46	157	91	17	0.7	1	0.6	0	4	0
1	36	10	83.3	1	0	0	145	82	0	0	166	46	98	108	6	0.4	0	0.6	0	6.5	0
0	37	16	56.3	1	0	0	115	70	0	0	172	67	94	53	3	0.3	0	0.6	0	2.1	0
1	37	21	94.3	0	0	1	156	95	0	0	191	69	103	94	2	0.2	0	0.6	0	3.4	0
0	37	19	49.3	1	0	0	120	80	0	0	185	55	113	87	2	0	1	0.5	1	2.9	0
0	37	17	58.6	1	0	0	140	82	0	0	211	51	146	69	3	0.1	0	0.5	0	5.4	1
0	37	17	88.2	1	0	0	125	80	0	0	209	69	129	57	8	0.9	0	0.5	0	3.2	0
0	39	2	52.9	0	0	0	90	54	0	0	189	41	142	32	3	0.1	0	0.5	0	1.1	0
1	39	3	115	0	0	0	145	85	0	0	152	34	104	70	10	0.6	1	0.8	1	5.2	0
0	39	21	61	1	0	0	100	70	0	0	198	57	131	48	32	0.2	1	0.6	1	2.1	0
0	40	27	65.7	0	0	0	107	67	0	0	182	66	106	52	7	0.1	0	0.6	0	1.3	1
1	42	19	103.3	0	0	0	140	86	0	1	176	23	121	158	16	0.6	1	0.7	0	10.1	0
1	42	3	95.2	0	0	0	120	75	0	0	151	46	83	110	6	0.2	0	0.6	0	3.4	0
0	42	13	92.3	1	0	0	135	85	0	0	207	47	139	107	13	0.3	1	0.6	1	6.7	0
0	43	28	70.6	0	0	1	160	90	0	0	172	61	95	80	20	0.2	1	0.6	1	4.5	0
0	44	28	81.4	1	0	0	120	70	0	0	219	30	176	66	34	0.1	0	0.6	1	7.9	0
0	44	25	81.5	0	0	1	151	102	0	0	188	49	115	120	24	0.4	0	0.6	1	5.2	0
0	44	12	60.2	1	0	0	114	71	0	0	135	51	58	128	7	0.1	1	0.6	1	2.7	0
0	45	26	108.6	0	0	1	151	94	0	0	207	58	126	117	16	0.3	0	0.7	0	5.5	1
0	46	24	62.1	1	0	1	151	89	1	0	182	96	71	73	4	0.7	1	0.5	1	7.9	0
1	46	3	118.9	1	0	0	145	90	0	0	205	42	141	112	8	0.7	0	0.6	0	17.7	0
1	47	17	72.4	1	0	0	118	76	0	0	192	56	124	62	4	1.6	1	0.6	0	9.5	0
1	47	25	85.5	1	0	0	145	90	0	0	180	32	133	77	9	0.6	0	0.6	0	20.7	0
0	47	30	84.8	1	0	0	140	88	0	1	164	41	108	77	20	0.3	1	0.6	1	8	1
1	47	21	82.3	1	0	0	135	64	0	0	167	33	120	71	16	1.2	1	0.6	1	16.5	0
0	48	35	91	1	0	0	130	70	0	0	133	44	75	71	8	0.3	1	0.6	1	5.1	1
0	48	15	62.5	0	0	0	140	85	0	0	198	113	77	41	22	0	0	0.6	0	3.1	0
0	49	28	92.2	0	0	1	151	96	0	0	181	41	124	82	54	0.4	1	0.6	0	7.2	0
0	49	33	74	1	0	0	116	74	0	1	242	58	169	76	22	0.2	1	0.7	0	6.6	0
0	49	22	102.3	0	0	0	135	85	0	0	194	61	115	90	40	0.3	1	0.5	0	4.4	1
0	50	25	83.1	1	0	0	112	76	0	0	219	50	144	126	7	0.9	1	0.6	1	6.2	0
1	50	13	98	0	0	0	145	85	0	0	130	28	78	118	77	5.5	1	0.7	0	10.8	0
1	50	31	73.9	1	0	0	130	80	0	0	223	51	131	207	22	0.2	1	0.7	1	17.1	0
1	51	38	96.3	1	0	0	126	76	0	0	190	36	139	73	9	1	1	0.7	1	19.5	0
0	51	9	89.4	1	0	0	120	82	1	1	263	50	180	165	28	0.4	1	0.6	0	12.7	1
1	53	34	72.7	0	0	0	130	80	0	0	204	35	152	87	9	0.6	1	0.7	0	13.9	0
1	54	27	82.7	1	0	0	135	80	0	0	235	76	145	70	2	0.2	1	0.7	0	17	0
0	54	37	72.5	1	0	1	155	88	0	1	176	43	103	150	21	0.4	1	0.8	1	14.8	0
1	54	20	82.1	1	0	0	150	90	0	0	193	43	128	109	25	1.7	0	0.9	1	26.8	0
1	55	15	101	0	0	0	148	90	0	0	193	44	124	123	66	0.7	1	0.8	0	18.3	0
1	57	37	89	1	0	0	131	73	0	0	208	56	133	93	14	0.1	1	0.9	1	21.4	0
0	58	7	59.5	1	0	0	100	67	0	0	107	42	26	97	38	4.4	1	0.5	0	3.1	0
1	60	25	86	1	0	1	140	88	1	0	173	46	113	68	16	0.6	1	0.7	0	35.1	0
0	61	23	58	1	0	1	171	90	1	1	216	101	103	61	17	0.9	0	0.7	1	23.4	0
1	64	6	80.2	1	0	0	125	80	0	0	200	39	131	152	7	0.1	0	0.7	1	34.3	0
1	64	50	91.5	0	0	0	145	80	0	1	169	63	86	98	14	0.6	0	0.8	0	14.3	0
1	72	39	73.7	0	0	0	132	62	0	0	157	30	106	104	30	2.4	1	0.8	0	28.7	0
1	72	16	65.1	0	0	0	140	85	0	1	288	45	222	104	10	2.7	1	0.7	1	40.2	0
1	40	10	105.7	1	0	0	120	69	0	0	197	56	126	76	29	0.9	1	0.7	1	1.1	0
